# Supplementary material for: Macroscopic weavable fibers of carbon nanotubes with giant thermoelectric power factor
Source: Nat Commun. 2021 Aug 13;12:4931. doi: 10.1038/s41467-021-25208-z (PMC8363648; doi:10.1038/s41467-021-25208-z)
Supplement: Supplementary file 5 — Source Data [file 41467_2021_25208_MOESM5_ESM.xlsx]

## Sheet: Figure1cd
*Data is also available in Supplementary Table 2
Sample	Electrical conductivity (S/m)	Seebeck coefficient (V/K)	Power Factor (W/mK2)
ICl doped	15000000	1.8e-05	0.005
As produced	11000000	2.15e-05	0.005
Annealed (350C)	5600000	3.17e-05	0.006
Aneealed (500C)	2700000	6.8e-05	0.012

## Sheet: Figure1e
*Data is also available in Supplementary Table 4
	Sample details (original production method)	Dopant	Electrical conductivity (S/m)	Seebeck coefficient (V/K)	Power Factor (W/mK2)	Reference
Unsorted	Buckypaper (CVD)	N/A (no intentional doping)	320000	8.8e-05	0.00248	Zhou, W. Bin et al. Ultrahigh-power-factor carbon nanotubes and an ingenious strategy for thermoelectric performance evaluation. Small 12, 3407–3414 (2016).
	Aligned yarn (CVD)	FeCl3	750000	5.7e-05	0.00239	Choi, J. et al. Flexible and Robust Thermoelectric Generators Based on All-Carbon Nanotube Yarn without Metal Electrodes. ACS Nano 11, 7608–7614 (2017).
	Web (CVD)	BV	220000	-0.00012	0.0031	An, C. J., Kang, Y. H., Song, H., Jeong, Y. & Cho, S. Y. High-performance flexible thermoelectric generator by control of electronic structure of directly spun carbon nanotube webs with various molecular dopants. J. Mater. Chem. A 5, 15631–15639 (2017).
	Aligned fiber (eDIPS)	N/A (annealed)	2900000	6.8e-05	0.014	This work
Semiconductor-enriched	Film (AD)	OA	51000	8.4e-05	0.00036	Macleod, B. A., Stanton, N., Gould, I., Wesenberg, D. & Ihly, R. Large n - and p - type thermoelectric power factors from doped semiconducting single - walled carbon nanotube thin films. Energy Environ. Sci. 10, 2168–2179 (2017).
	Film (pulsed LV)		110000	7e-05	0.00056
	Film (HiPco)		150000	6.9e-05	0.00071
	Film (Plasma Torch)	BV	120000	-7.9e-05	0.00073
	(6,5) film (HiPco)	N/A (no intentional doping)	6200	0.000103	6.6e-05	Ichinose, Y. et al. Solving the Thermoelectric Trade-Off Problem with Metallic Carbon Nanotubes. Nano Lett. 19, 7370–7376 (2019).
Metal-enriched	Film (AD)		48000	3.3e-05	5.2e-05
	Aligned film (AD)		360000	2.8e-05	0.00028
CNT-filled polymer nanocomposites	PANI/graphene/PANI/DWCNT	N/A (no intentional doping)	110000	0.00013	0.00183	Cho, C. et al. Completely organic multilayer thin film with thermoelectric power factor rivaling inorganic tellurides. Adv. Mater. 27, 2996–3001 (2015).
	PANI/graphene-PEDOT:PSS/PANI/DWCNT-PEDOT:PSS		190000	0.00012	0.00271	Cho, C. et al. Outstanding Low Temperature Thermoelectric Power Factor from Completely Organic Thin Films Enabled by Multidimensional Conjugated Nanomaterials. Adv. Energy Mater. 6, 1502168 (2016).
	PANI/graphene/PANI/DWCNT		220000	0.000118	3.05e-06	Cho, C. et al. Organic thermoelectric thin films with large p-type and n-type power factor. J. Mater. Sci. 56, 4291–4304 (2021).
*Abbreviations used; CVD: chemical vapor deposition, eDIPS: enhanced direct injection pyrolytic synthesis, BV: benzyl viologen, AD: arc-discharge, LV: laser vaporization, OA: Triethyloxonium hexachloroantimonate, PANI: polyaniline, and PEDOT:PSS: Poly(3,4ethylenedioxythiophene):poly(styrenesulfonate)

## Sheet: Figure1f
*Data is also available in Supplementary Table 5
Materials		Temperature (K)	Electrical conductivity (S/m)	Seebeck coefficient (V/K)	Power Factor (W/mK2)	Thermal conductivity (W/mK)	Effective thermal conductivity (W/mk)	Reference
	CNT fiber	300	2900000	6.8e-05	0.014	580*	1190	This work
Metals	Co	300	17000000	-3e-05	0.015	100	780	Watzman, S. J. et al. Magnon-drag thermopower and Nernst coefficient in Fe, Co, and Ni. Phys. Rev. B 94, 144407 (2016).
	YbAl3	300	2700000	-7.7e-05	0.016	21	740	Rowe, D. M., Kuznetsov, V. L., Kuznetsova, L. A. & Min, G. Electrical and thermal transport properties of intermediate-valence YbAl 3. J. Phys. D Appl. Phys 35, 2183–2186 (2006).
	CuNi	400	2100000	-5.3e-05	0.0058	29	460	Yarbrough, D. W. & Graves, R. S. Transport properties of concentrated Ag-Pd and Cu-Ni alloys from 300-1000 K. in Thermal Conductivity 16 319–324 (1983).
	AgPd	400	3200000	-4e-05	0.0051	36	440	Yarbrough, D. W. & Graves, R. S. Transport properties of concentrated Ag-Pd and Cu-Ni alloys from 300-1000 K. in Thermal Conductivity 16 319–324 (1983).
	CePd3	300	910000	9.2e-05	0.0077	10	360	Boona, S. R. & Morelli, D. T. Enhanced thermoelectric properties of CePd 3-xPt x. Appl. Phys. Lett. 101, 101909 (2012).
	Alumel	300	3400000	-1.6e-05	0.0008	29	70	Sundqvist, B. Thermal diffusivity and thermal conductivity of Chromel, Alumel, and Constantan in the range 100-450 K. J. Appl. Phys. 72, 539–545 (1992), Pollock, D. D. Thermocouples: theory and properties. (CRC Press, 1991).
	Chromel	300	1400000	2.6e-05	0.001	17	60	Sundqvist, B. Thermal diffusivity and thermal conductivity of Chromel, Alumel, and Constantan in the range 100-450 K. J. Appl. Phys. 72, 539–545 (1992), Pollock, D. D. Thermocouples: theory and properties. (CRC Press, 1991).
Conventional TE materials	Bi2Te3	300	100000	0.00021	0.0045	1.2	200	Poudel, B. et al. High-Thermoelectric Performance of Nanostructured Bismuth Antimony Telluride Bulk Alloys. Science. 320, 634–638 (2008).
	Cu0.9Ni0.1AgSe	300	590000	-8.5e-05	0.0058	4.7	200	Ishiwata, S. et al. Extremely high electron mobility in a phonon-glass semimetal. Nat. Mater. 12, 512–517 (2013).
	Mg3Bi1.25Sb	300	91000	-0.00021	0.0041	1.5	180	Pan, Y. et al. Mg3(Bi,Sb)2single crystals towards high thermoelectric performance. Energy Environ. Sci. 13, 1717–1724 (2020).
	CsBi4Te6	300	100000	0.000105	0.0011	0.5	50	Chung, D.-Y. et al. CsBi4Te6: A high-performance thermoelectric material for low-temperature applications. Science. 287, 1024–1027 (2000).
*Thermal conductivity value was taken from Behabtu, N. et al. Strong, Light, Multifunctional Fibers of Carbon Nanotubes with Ultrahigh Conductivity. Science. 339, 182 (2013).

## Sheet: Figure2abc
From calculation						From experiment
Fermi energy (eV)	Electrical conductacne (S)	Seebeck coefficient (V/K)	Power Factor' (W/K2)			Sample	Estimated Fermi energy (eV)	Electrical conductivity (S/m)	Seebeck coefficient (V/K)	Power Factor (W/mK2)
-0.6	0.000239936	1.26755e-05	3.85504e-14			ICl doped	-0.44	15000000	1.8e-05	0.005
-0.59	0.000234995	1.35684e-05	4.32629e-14			As produced	-0.42	11000000	2.15e-05	0.005
-0.58	0.000229881	1.39463e-05	4.47114e-14			Annealed (350C)	-0.24	5600000	3.17e-05	0.006
-0.57	0.000224941	1.37399e-05	4.24656e-14			Aneealed (500C)	-0.18	2700000	6.8e-05	0.012
-0.56	0.000220468	1.30307e-05	3.74356e-14
-0.55	0.000216631	1.20218e-05	3.13084e-14
-0.54	0.000213451	1.09698e-05	2.56862e-14
-0.53	0.000210833	1.01199e-05	2.15921e-14
-0.52	0.000208611	9.6701e-06	1.95074e-14
-0.51	0.000206582	9.76681e-06	1.9706e-14
-0.5	0.000204522	1.05167e-05	2.26205e-14
-0.49	0.000202192	1.19995e-05	2.91133e-14
-0.48	0.000199335	1.42714e-05	4.0599e-14
-0.47	0.000195682	1.73543e-05	5.89337e-14
-0.46	0.000190974	2.12098e-05	8.59111e-14
-0.45	0.000185009	2.57024e-05	1.2222e-13
-0.44	0.000177712	3.05632e-05	1.66002e-13
-0.43	0.000169207	3.53757e-05	2.11752e-13
-0.42	0.000159852	3.96065e-05	2.50756e-13
-0.41	0.000150194	4.26965e-05	2.73803e-13
-0.4	0.000140858	4.42049e-05	2.75246e-13
-0.39	0.000132394	4.39596e-05	2.55843e-13
-0.38	0.000125165	4.21374e-05	2.22238e-13
-0.37	0.000119306	3.9212e-05	1.83442e-13
-0.36	0.000114757	3.57914e-05	1.47006e-13
-0.35	0.000111337	3.24385e-05	1.17155e-13
-0.34	0.00010882	2.95607e-05	9.50912e-14
-0.33	0.000106982	2.73895e-05	8.02559e-14
-0.32	0.000105623	2.60182e-05	7.1501e-14
-0.31	0.000104579	2.54579e-05	6.77781e-14
-0.3	0.000103713	2.5686e-05	6.84268e-14
-0.29	0.000102908	2.66789e-05	7.32461e-14
-0.28	0.000102052	2.84298e-05	8.24836e-14
-0.27	0.000101034	3.09519e-05	9.67927e-14
-0.26	9.97342e-05	3.42712e-05	1.17139e-13
-0.25	9.80197e-05	3.84056e-05	1.44578e-13
-0.24	9.57551e-05	4.33308e-05	1.79786e-13
-0.23	9.28236e-05	4.89316e-05	2.22248e-13
-0.22	8.91662e-05	5.49495e-05	2.69232e-13
-0.21	8.4831e-05	6.09467e-05	3.15105e-13
-0.2	8.00054e-05	6.63287e-05	3.51984e-13
-0.19	7.50016e-05	7.04573e-05	3.72326e-13
-0.18	7.01829e-05	7.28471e-05	3.7244e-13
-0.17	6.58625e-05	7.33566e-05	3.54418e-13
-0.16	6.223e-05	7.22527e-05	3.24869e-13
-0.15	5.93373e-05	7.0099e-05	2.91576e-13
-0.14	5.71313e-05	6.75412e-05	2.60622e-13
-0.13	5.55038e-05	6.51183e-05	2.35358e-13
-0.12	5.43322e-05	6.31754e-05	2.16847e-13
-0.11	5.35037e-05	6.18667e-05	2.04785e-13
-0.1	5.2925e-05	6.12046e-05	1.98258e-13
-0.09	5.25245e-05	6.11102e-05	1.96151e-13
-0.08	5.22491e-05	6.14441e-05	1.9726e-13
-0.07	5.20606e-05	6.20048e-05	2.00152e-13
-0.06	5.19323e-05	6.2482e-05	2.02744e-13
-0.05	5.18454e-05	6.23396e-05	2.01483e-13
-0.04	5.17873e-05	6.05945e-05	1.90147e-13
-0.03	5.17492e-05	5.55112e-05	1.59465e-13
-0.02	5.17254e-05	4.4539e-05	1.02609e-13
-0.01	5.17124e-05	2.55339e-05	3.37154e-14
0	5.17083e-05	-2.82545e-08	4.12797e-20
0.01	5.17124e-05	-2.55846e-05	3.38495e-14
0.02	5.17254e-05	-4.45776e-05	1.02787e-13
0.03	5.17491e-05	-5.5539e-05	1.59624e-13
0.04	5.17872e-05	-6.06154e-05	1.90278e-13
0.05	5.18454e-05	-6.23565e-05	2.01592e-13
0.06	5.19322e-05	-6.24968e-05	2.02839e-13
0.07	5.20605e-05	-6.20183e-05	2.00239e-13
0.08	5.2249e-05	-6.14564e-05	1.97339e-13
0.09	5.25243e-05	-6.11214e-05	1.96222e-13
0.1	5.29248e-05	-6.12143e-05	1.98319e-13
0.11	5.35033e-05	-6.18744e-05	2.04834e-13
0.12	5.43317e-05	-6.31803e-05	2.16878e-13
0.13	5.5503e-05	-6.51196e-05	2.35364e-13
0.14	5.713e-05	-6.75375e-05	2.60588e-13
0.15	5.93355e-05	-7.00888e-05	2.91482e-13
0.16	6.22274e-05	-7.2234e-05	3.24687e-13
0.17	6.58585e-05	-7.33268e-05	3.5411e-13
0.18	7.0177e-05	-7.28031e-05	3.71958e-13
0.19	7.4993e-05	-7.03944e-05	3.71618e-13
0.2	7.99928e-05	-6.62405e-05	3.50992e-13
0.21	8.48124e-05	-6.08242e-05	3.13771e-13
0.22	8.91388e-05	-5.47798e-05	2.6749e-13
0.23	9.27832e-05	-4.86967e-05	2.20023e-13
0.24	9.56957e-05	-4.30056e-05	1.76988e-13
0.25	9.79323e-05	-3.79562e-05	1.41088e-13
0.26	9.96057e-05	-3.36515e-05	1.12796e-13
0.27	0.000100845	-3.0101e-05	9.1373e-14
0.28	0.000101775	-2.72683e-05	7.56757e-14
0.29	0.000102502	-2.51061e-05	6.46082e-14
0.3	0.00010312	-2.35782e-05	5.73273e-14
0.31	0.000103714	-2.26718e-05	5.33101e-14
0.32	0.000104368	-2.24019e-05	5.23765e-14
0.33	0.000105175	-2.28079e-05	5.4712e-14
0.34	0.000106243	-2.3943e-05	6.0906e-14
0.35	0.000107712	-2.585e-05	7.19757e-14
0.36	0.000109756	-2.85222e-05	8.92879e-14
0.37	0.000112586	-3.18486e-05	1.14199e-13
0.38	0.000116443	-3.55542e-05	1.47196e-13
0.39	0.000121561	-3.91681e-05	1.86493e-13
0.4	0.000128105	-4.20646e-05	2.26674e-13
0.41	0.000136079	-4.36083e-05	2.58779e-13
0.42	0.000145244	-4.33671e-05	2.73161e-13
0.43	0.000155102	-4.12817e-05	2.6432e-13
0.44	0.00016498	-3.76851e-05	2.34299e-13
0.45	0.000174212	-3.31658e-05	1.91628e-13
0.46	0.000182307	-2.8369e-05	1.46721e-13
0.47	0.000189046	-2.38404e-05	1.07447e-13
0.48	0.00019446	-1.99585e-05	7.74616e-14
0.49	0.000198758	-1.69398e-05	5.7035e-14
0.5	0.000202233	-1.48799e-05	4.47765e-14
0.51	0.000205213	-1.37975e-05	3.90665e-14
0.52	0.000208029	-1.36646e-05	3.88436e-14
0.53	0.000211011	-1.44149e-05	4.38458e-14
0.54	0.000214491	-1.59308e-05	5.44358e-14
0.55	0.000218794	-1.80167e-05	7.10212e-14
0.56	0.00022422	-2.0373e-05	9.30647e-14
0.57	0.000230975	-2.25982e-05	1.17954e-13
0.58	0.000239096	-2.42456e-05	1.40552e-13
0.59	0.000248365	-2.49367e-05	1.54443e-13
0.6	0.000258301	-2.44873e-05	1.54885e-13

## Sheet: Figure2d
Fermi energy (eV)	Density of states (arb. units)
	M1	M2	SC1	SC2
-0.6	1.6827	14.1987	4.22266	6.74996
-0.59	1.67992	20.5386	4.29358	6.81261
-0.58	1.67718	1.58501	4.37268	6.88191
-0.57	1.67449	1.57717	4.4614	6.9589
-0.56	1.67183	1.57475	4.56159	7.04488
-0.55	1.66921	1.5726	4.67559	7.14147
-0.54	1.66663	1.57052	4.80647	7.25071
-0.53	1.66408	1.5685	4.95831	7.37522
-0.52	1.66158	1.56651	5.13666	7.51846
-0.51	1.65911	1.56456	5.34936	7.68507
-0.5	1.65667	1.56263	5.6078	7.88143
-0.49	1.65428	1.56073	5.92939	8.11668
-0.48	1.65192	1.55886	6.34224	8.40433
-0.47	1.64959	1.55702	6.89544	8.76549
-0.46	1.6473	1.5552	7.68446	9.23534
-0.45	1.64504	1.55341	8.92835	9.878
-0.44	1.64282	1.55165	11.2976	10.8265
-0.43	1.64063	1.54991	18.9843	12.4204
-0.42	1.63847	1.54819	0.00204874	15.9592
-0.41	1.63635	1.5465	0.000398365	54.2008
-0.4	1.63426	1.54484	0.000194321	2.87645
-0.39	1.6322	1.5432	0.000124176	2.89726
-0.38	1.63017	1.54158	9.04837e-05	2.92092
-0.37	1.62817	1.53999	7.12401e-05	2.94753
-0.36	1.6262	1.53842	5.90074e-05	2.97751
-0.35	1.62427	1.53687	5.06431e-05	3.01147
-0.34	1.62236	1.53535	4.46128e-05	3.05013
-0.33	1.62049	1.53385	4.00871e-05	3.09444
-0.32	1.61864	1.53237	3.65818e-05	3.14563
-0.31	1.61682	1.53091	3.37974e-05	3.20528
-0.3	1.61504	1.52948	3.15394e-05	3.27555
-0.29	1.61328	1.52807	2.96764e-05	3.35935
-0.28	1.61155	1.52668	2.8117e-05	3.46084
-0.27	1.60984	1.52532	2.67957e-05	3.58607
-0.26	1.60817	1.52397	2.56643e-05	3.74432
-0.25	1.60652	1.52265	2.46868e-05	3.95062
-0.24	1.60491	1.52135	2.38358e-05	4.23119
-0.23	1.60331	1.52007	2.309e-05	4.63697
-0.22	1.60175	1.51881	2.24328e-05	5.28403
-0.21	1.60021	1.51758	2.18508e-05	6.52139
-0.2	1.5987	1.51636	2.13335e-05	10.3857
-0.19	1.59721	1.51517	2.08721e-05	0.00145111
-0.18	1.59576	1.51399	2.04596e-05	0.00027064
-0.17	1.59432	1.51284	2.00902e-05	0.000142788
-0.16	1.59291	1.5117	1.97589e-05	9.97098e-05
-0.15	1.59153	1.51059	1.94618e-05	7.90877e-05
-0.14	1.59017	1.5095	1.91953e-05	6.72841e-05
-0.13	1.58884	1.50842	1.89567e-05	5.97525e-05
-0.12	1.58754	1.50737	1.87435e-05	5.45858e-05
-0.11	1.58625	1.50634	1.85537e-05	5.08566e-05
-0.1	1.585	1.50533	1.83854e-05	4.80646e-05
-0.09	1.58377	1.50434	1.82373e-05	4.59184e-05
-0.08	1.58256	1.50336	1.8108e-05	4.42382e-05
-0.07	1.58137	1.50241	1.79966e-05	4.29076e-05
-0.06	1.58021	1.50148	1.79021e-05	4.18489e-05
-0.05	1.57908	1.50056	1.78239e-05	4.10086e-05
-0.04	1.57797	1.49967	1.77612e-05	4.03496e-05
-0.03	1.57688	1.49879	1.77138e-05	3.98459e-05
-0.02	1.57581	1.49794	1.76813e-05	3.94794e-05
-0.01	1.57477	1.4971	1.76634e-05	3.92386e-05
0	1.57375	1.49628	1.766e-05	3.91166e-05
0.01	1.57276	1.49548	1.76712e-05	3.91111e-05
0.02	1.57179	1.4947	1.7697e-05	3.9224e-05
0.03	1.57084	1.49394	1.77376e-05	3.94614e-05
0.04	1.56991	1.4932	1.77934e-05	3.98345e-05
0.05	1.56901	1.49248	1.78647e-05	4.03607e-05
0.06	1.56813	1.49177	1.79522e-05	4.10652e-05
0.07	1.56727	1.49109	1.80564e-05	4.19844e-05
0.08	1.56644	1.49042	1.81783e-05	4.31709e-05
0.09	1.56563	1.48978	1.83187e-05	4.4701e-05
0.1	1.56484	1.48915	1.84789e-05	4.66897e-05
0.11	1.56407	1.48854	1.86602e-05	4.93147e-05
0.12	1.56333	1.48794	1.88643e-05	5.28646e-05
0.13	1.5626	1.48737	1.90929e-05	5.78355e-05
0.14	1.5619	1.48682	1.93484e-05	6.51482e-05
0.15	1.56122	1.48628	1.96333e-05	7.66989e-05
0.16	1.56057	1.48576	1.99506e-05	9.70135e-05
0.17	1.55993	1.48526	2.0304e-05	0.00013969
0.18	1.55932	1.48478	2.06977e-05	0.000267014
0.19	1.55873	1.48432	2.11367e-05	0.001453
0.2	1.55816	1.48388	2.16271e-05	10.2642
0.21	1.55762	1.48345	2.21763e-05	6.4372
0.22	1.55709	1.48304	2.27932e-05	5.20865
0.23	1.55659	1.48266	2.34886e-05	4.56457
0.24	1.55611	1.48229	2.42762e-05	4.15952
0.25	1.55565	1.48193	2.5173e-05	3.87855
0.26	1.55522	1.4816	2.62004e-05	3.67122
0.27	1.5548	1.48129	2.73862e-05	3.51153
0.28	1.55441	1.48099	2.87667e-05	3.38461
0.29	1.55404	1.48071	3.03901e-05	3.28124
0.3	1.55369	1.48045	3.2322e-05	3.19542
0.31	1.55336	1.48021	3.46536e-05	3.12304
0.32	1.55306	1.47999	3.75155e-05	3.06119
0.33	1.55277	1.47979	4.11008e-05	3.00775
0.34	1.55251	1.4796	4.57062e-05	2.96114
0.35	1.55227	1.47944	5.18104e-05	2.92013
0.36	1.55205	1.47929	6.02327e-05	2.8838
0.37	1.55185	1.47916	7.24873e-05	2.8514
0.38	1.55168	1.47905	9.16755e-05	2.82234
0.39	1.55153	1.47896	0.00012514	2.79614
0.4	1.5514	1.47888	0.000194629	2.77242
0.41	1.55129	1.47883	0.000396715	2.75088
0.42	1.5512	1.4788	0.00204389	2.73133
0.43	1.55114	1.47878	18.5367	2.71494
0.44	1.55109	1.47878	11.0283	20.6149
0.45	1.55107	1.4788	8.70575	13.4374
0.46	1.55108	1.47885	7.48364	11.1743
0.47	1.5511	1.47891	6.70677	9.97327
0.48	1.55115	1.47899	6.16089	9.20454
0.49	1.55122	1.47909	5.75255	8.661
0.5	1.55131	1.47921	5.43369	8.25201
0.51	1.55142	1.47935	5.17677	7.93082
0.52	1.55156	1.47951	4.96473	7.67059
0.53	1.55172	1.47969	4.7864	7.4547
0.54	1.5519	1.4799	4.63412	7.27219
0.55	1.5521	1.48013	4.50241	7.11554
0.56	1.55233	1.4804	4.38728	6.97941
0.57	1.55258	1.48072	4.28575	6.85985
0.58	1.55285	1.48116	4.19552	6.75391
0.59	1.55315	1.48229	4.11493	6.6593
0.6	1.55347	35.6501	4.04562	6.57425

## Sheet: Figure2ef
Gate voltage (V)	Electrical conductivity (S/m)	Seebeck coefficient (μV/K)
3.42893	10600000	-20.9209
3.22893	10400000	-20.4646
3.02893	10200000	-19.4175
2.82893	9988932	-17.9419
2.62893	9823398	-15.8182
2.42893	9654466	-14.3038
2.22893	9488932	-13.4694
2.02893	9318932	-13.4242
1.82893	9068932	-13.5572
1.62893	8742330	-14.9739
1.42893	8316796	-16.1526
1.22893	7812330	-17.4331
1.02893	7256796	-18.377
0.828932	6631262	-18.7295
0.628932	5951262	-18.2001
0.428932	5059126	-18.7129
0.228932	3756990	-21.8778
0.028932	2497864	-4.05918
-0.171068	3216408	24.0012
-0.371068	4.76408e+06	27.1593
-0.571068	6469612	25.7415
-0.771068	8083010	24.9956
-0.971068	9355340	24.9956
-1.17107	10355340	20.0199
-1.37107	11455340	18.5012
-1.57107	12555340	19.1767
-1.77107	13555340	20.4237
-1.97107	14300000	21.082
-2.17107	14600000	21.4504
-2.37107	14955340	21.6232
-2.57107	15755340	21.5075

## Sheet: Figure3c
Bending radius (mm)	Electrical conductivity of one TEG unit as a function of bending radius, normalized by the conductivity without bending (%)
12.7	99.1687
6.35	103.371
3.18	99.7014
2.78	101.116
2.38	100.395
1.98	100.58
1.59	101.387
1.19	99.1495
0.794	100.035
0.101	98.0977

## Sheet: Figure3d
Bending times	Electrical conductivity as a function of bending number, normalized by that of the original state (%)
0	100
10	100.637
20	100.604
30	100.034
40	100.165
50	100.179
60	100.075
70	99.6701
80	99.3775
90	100.853
100	100.957
110	101.721
120	100.514
130	100.513
140	101.257
150	100.733
160	101.789
170	101.882
180	100.886
190	101.992
200	100.265

## Sheet: Figure3f
Temperature differnce (K)	Generated voltage (V)	Power (W)
0	0.000563145	0
0	0.00046277	0
0	0.000581265	0
0	0.000435591	0
0	0.000508308	0
0	0.000544786	0
0	0.000508308	0
0	0.000472069	0
0	0.000362635	0
0	0.000399113	0
0	0.000535726	0
10	0.0136013	1.49848e-07
10	0.0136743	1.49028e-07
10	0.0136471	1.49472e-07
10	0.0135283	1.5166e-07
10	0.0136106	1.52367e-07
10	0.0137107	1.4979e-07
10	0.0136197	1.51615e-07
10	0.0136743	1.50095e-07
10	0.0136926	1.48872e-07
10	0.0136287	1.5031e-07
10	0.0136287	1.51981e-07
17.5	0.0229468	4.33609e-07
17.5	0.023047	4.40824e-07
17.5	0.0230289	4.40163e-07
17.5	0.0230834	4.37791e-07
17.5	0.0229924	4.35658e-07
17.5	0.0230379	4.36677e-07
17.5	0.022965	4.36779e-07
17.5	0.0231199	4.39505e-07
17.5	0.0230927	4.35402e-07
17.5	0.0231199	4.34834e-07
17.5	0.0230563	4.39747e-07
26	0.0344443	9.69688e-07
26	0.0344353	9.73013e-07
26	0.0343442	9.69226e-07
26	0.0344808	9.67228e-07
26	0.0345082	9.69026e-07
26	0.0344899	9.70533e-07
26	0.0344534	9.66577e-07
26	0.0343897	9.68534e-07
26	0.0344353	9.7047e-07
26	0.0344443	9.70507e-07
26	0.0344262	9.71532e-07
37	0.0494244	1.9504e-06
37	0.0493972	1.94538e-06
37	0.0493698	1.94198e-06
37	0.0495064	1.94878e-06
37	0.0493698	1.95235e-06
37	0.0492694	1.94871e-06
37	0.0494063	1.95865e-06
37	0.0493514	1.94391e-06
37	0.049315	1.95419e-06
37	0.0493879	1.95232e-06
37	0.0494518	1.9445e-06
62.5	0.0831032	4.97e-06
62.5	0.0829117	4.96e-06
62.5	0.0830121	4.96e-06
62.5	0.0831306	4.98e-06
62.5	0.0831215	4.97e-06
62.5	0.0830121	4.96e-06
62.5	0.0830941	4.98e-06
62.5	0.0830121	4.97e-06
62.5	0.0831487	4.96e-06
62.5	0.0830393	4.96e-06
62.5	0.0829756	4.96e-06
